# Supplementary material for: Regulation of Catalase Expression and Activity by DhHog1 in the Halotolerant Yeast Debaryomyces hansenii Under Saline and Oxidative Conditions
Source: J Fungi (Basel). 2024 Oct 26;10(11):740. doi: 10.3390/jof10110740 (PMC11595881; doi:10.3390/jof10110740)
Supplement: Supplementary file 1 [file jof-10-00740-s001.zip]

Archive with 1 entries (1 files):
- jof-3266780-supplementary.pdf
